# Supplementary material for: First Experimental Evidence for the Presence of Potentially Virulent Klebsiella oxytoca in 14 Species of Commonly Consumed Aquatic Animals, and Phenotyping and Genotyping of K. oxytoca Isolates
Source: Antibiotics (Basel). 2021 Oct 11;10(10):1235. doi: 10.3390/antibiotics10101235 (PMC8532785; doi:10.3390/antibiotics10101235)
Supplement: Supplementary file 1 [file antibiotics-10-01235-s001.zip]

Archive with 1 entries (1 files):
- antibiotics-1379295-supplementary.pdf
